# Supplementary material for: Efficacy of Phlomis crinita Extract-Loaded Nanostructured Formulation in Accelerating Wound Healing
Source: Pharmaceutics. 2025 Aug 22;17(9):1093. doi: 10.3390/pharmaceutics17091093 (PMC12473550; doi:10.3390/pharmaceutics17091093)
Supplement: Supplementary file 1 [file pharmaceutics-17-01093-s001.zip]

Archive with 1 entries (1 files):
- pharmaceutics-3727367-supplementary.pdf
